# Supplementary material for: Hexapeptides from mammalian inhibitory hormone hunt activate and inactivate nematode reproduction
Source: PLoS One. 2022 Dec 1;17(12):e0278049. doi: 10.1371/journal.pone.0278049 (PMC9714824; doi:10.1371/journal.pone.0278049)
Supplement: S7 File — Figshare: Interatomic distances within peptides related to EPL001. https://doi.org/10.6084/m9.figshare.16438440. This project shows the analysis of 15 interatomic distances between 6 atoms within 21 peptides related to EPL001. (XLSX) [file pone.0278049.s007.xlsx]

## Sheet: Sheet1
Supplementary Information 7 (S7), Interatomic Distances																										Interatomic Distances of Synthetic Peptides Subjected to Molecular Modelling In Silico
S7 is provided in support of ‘Hexapeptides from mammalian inhibitory hormone hunt activate and inactivate nematode reproduction’
Alternative active face residues provided for some peptides, for completeness. For the residues selected for the interatomic distances analysis see the paper's Table 1.
		EPL001		EPL010		EPL010		EPL010		EPL016		EPL018			EPL030		EPL036		EPL040		EPL104		EPL120			EPL140		EPL140			EPL141		EPL141		EPL142		EPL143		EPL143		EPL545			EPL590		EPL600		EPL601
		MKPLTGKVKEFNNI		KGNEVMKLFPTINE		KGNEVMKLFPTINE		KGNEVMKLFPTINE		MKPLTG		KVKEFNNI			KLKMNGKNIEPVFT		IEPVFT		KLKNMGNKIEPVFT		MKPLTGVKEAAAA		MKPLTGKVKEFNNIKGFGVI			MLKTGEKPNKFNNI		MLKTGEKPNKFNNI			MLKTGEKPNFKFNNI		MLKTGEKPNFKFNNI		MLKTGEKPVKFNNI		MLKTGEKPVFKNNI		MLKTGEKPVFKNNI		MKPLTAAAAEFNNI			AAAAAGKVKEFNNI		MKPNFN		MKPVFN
		MKP____V__FN__		_____MK_______		____VMK_FP__N_		__N_VMK_FP____		MKP___		_V__FN__			__KMN_____PVF_		__PVF_		__KNM____PVF_		MKP____V______		MKP____V__FN__			M_____KP__FN		M_K____P_FN			M_____KP_F_N__		M_K____P_FN		M_____KPV_FN		M_____KPVF_N__		M_K__PVF_N		MKP_______FN__			________V__FN__		MKP_FN		MKPVFN
a-e		22.57		x		15.65		15.65		x		x		a-e	14.17		x		12.14		x		22.15			10.47		18.89		a-e	11.54		10.18		9.74		11.88		9.89		21.51		a-e	x		11.56		9.65
a-i		18.5		x		14.4		10.84		x		x		a-i	12.39		x		9.58		x		17.97			12.26		15.51		a-i	11.87		15.44		12.45		11.98		15.92		17.99		a-i	x		13.02		4.94
a-m		9.69		9.61		9.61		9.61		8.53		x		a-m	12.18		x		11.88		9.62		10.31			12.42		11.69		a-m	14.59		13.05		12.49		14.2		12.74		9.62		a-m	x		9.05		9.36
a-p		8.74		9.91		9.91		9.91		8.3		x		a-p	8.91		x		9.22		8.71		8.39			7.99		12.2		a-p	8.06		11.53		7.68		7.91		11.5		8.79		a-p	x		8.57		8.53
a-q		15.04		x		11.79		11.79		x		x		a-q	14.18		x		14.6		14.16		15.39			x		x		a-q	x		x		13.58		12.25		9.44		x		a-q	x		x		10.46
e-i		8.42		x		5.56		15.68		x		4.28		e-i	16		x		19.81		x		8.47			7.94		7.94		e-i	11.42		11.42		7.74		11.54		11.54		6.07		e-i	7.13		9.34		9.49
e-m		18.97		x		9.86		9.86		x		x		e-m	21.57		x		15.8		x		18.57			16.8		16.8		e-m	20.01		20.01		16.7		19.44		19.44		19.27		e-m	x		10.57		5.37
e-p		18.46		x		6.9		6.9		x		x		e-p	10.9		11.4		10.86		x		18.06			9.31		9.31		e-p	11.31		11.31		9.41		11.36		11.36		16.53		e-p	x		11.43		11.49
e-q		7.93		x		9.9		9.9		x		7.66		e-q	9.31		9.34		10.63		x		7.04			x		x		e-q	x		x		11.86		9.19		9.19		x		e-q	7.78		x		8.83
i-m		14.85		x		12.05		6.65		x		x		i-m	7.27		x		10.07		x		14.13			11.3		11.3		i-m	16.87		16.87		12.13		16.43		16.43		14.68		i-m	x		12.09		10.28
i-p		16.9		x		5.25		12.72		x		x		i-p	13.8		x		12.2		x		16.87			5.61		5.61		i-p	5.93		5.93		6.49		5.96		5.96		14.62		i-p	x		8.27		7.15
i-q		6.8		x		13.44		11.25		x		4.64		i-q	12.35		x		15.48		x		6.9			x		x		i-q	x		x		6.16		6.08		6.08		x		i-q	3.72		x		6.11
m-p		9.23		6.42		6.42		6.42		6.42		x		m-p	14.99		x		11.76		9.21		9.3			7.55		7.55		m-p	11.62		11.62		7.29		12.63		12.63		9.21		m-p	x		8.44		8.9
m-q		10.62		x		8.85		8.85		x		x		m-q	15.73		x		12.57		9.7		11.37			x		x		m-q	x		x		9.71		12.79		12.79		x		m-q	x		x		8.85
p-q		10.19		x		10.23		10.23		x		x		p-q	5.82		7.03		6.73		10.19		10.19			x		x		p-q	x		x		6.75		6.81		6.81		x		p-q	x		x		6.01
	Distances as a fraction of those of EPL120:			of EPL143:
a-e		1.89983				1.31734		1.31734						a-e	1.19276				1.02189				1.86448			0.881313		1.59007		a-e	0.97138		0.856902		0.819865		1		0.832492		1.81061		a-e			0.973064		0.81229
a-i		1.54424				1.202		0.904841						a-i	1.03422				0.799666				1.5			1.02337		1.29466		a-i	0.990818		1.28881		1.03923		1		1.32888		1.50167		a-i			1.08681		0.412354
a-m		0.682394		0.676761		0.676761		0.676761		0.600704				a-m	0.857746				0.83662		0.677465		0.726056			0.874648		0.823239		a-m	1.02746		0.919014		0.879577		1		0.897183		0.677465		a-m			0.637324		0.659155
a-p		1.10493		1.25284		1.25284		1.25284		1.0493				a-p	1.12642				1.16561		1.10114		1.06068			1.01011		1.54235		a-p	1.01896		1.45765		0.970923		1		1.45386		1.11125		a-p			1.08344		1.07838
a-q		1.22776				0.962449		0.962449						a-q	1.15755				1.19184		1.15592		1.25633							a-q					1.10857		1		0.770612				a-q					0.853878
e-i		0.729636				0.481802		1.35875				0.370884		e-i	1.38648				1.71664				0.733969			0.688042		0.688042		e-i	0.989601		0.989601		0.670711		1		1		0.525997		e-i	0.617851		0.809359		0.822357
e-m		0.975823				0.507202		0.507202						e-m	1.10957				0.812757				0.955247			0.864198		0.864198		e-m	1.02932		1.02932		0.859053		1		1		0.991255		e-m			0.543724		0.276235
e-p		1.625				0.607394		0.607394						e-p	0.959507		1.00352		0.955986				1.58979			0.819542		0.819542		e-p	0.995599		0.995599		0.828345		1		1		1.45511		e-p			1.00616		1.01144
e-q		0.862894				1.07726		1.07726				0.833515		e-q	1.01306		1.01632		1.15669				0.76605							e-q					1.29053		1		1				e-q	0.846572				0.960827
i-m		0.903834				0.733414		0.404747						i-m	0.442483				0.612903				0.860012			0.687766		0.687766		i-m	1.02678		1.02678		0.738284		1		1		0.893488		i-m			0.735849		0.625685
i-p		2.83557				0.880872		2.13423						i-p	2.31544				2.04698				2.83054			0.941275		0.941275		i-p	0.994966		0.994966		1.08893		1		1		2.45302		i-p			1.38758		1.19966
i-q		1.11842				2.21053		1.85033				0.763158		i-q	2.03125				2.54605				1.13487							i-q					1.01316		1		1				i-q	0.611842				1.00493
m-p		0.7308		0.508314		0.508314		0.508314		0.508314				m-p	1.18686				0.931116		0.729216		0.736342			0.597783		0.597783		m-p	0.920032		0.920032		0.577197		1		1		0.729216		m-p			0.66825		0.704671
m-q		0.830336				0.691947		0.691947						m-q	1.22987				0.982799		0.758405		0.888976							m-q					0.759187		1		1				m-q					0.691947
p-q		1.49633				1.5022		1.5022						p-q	0.854626		1.03231		0.988253		1.49633		1.49633							p-q					0.991189		1		1				p-q					0.882526
	Distances as fraction of those of EPL601:
a-e		2.33886				1.62176		1.62176						a-e	1.46839				1.25803				2.29534			1.08497		1.95751		a-e	1.19585		1.05492		1.00933		1.23109		1.02487		2.22902		a-e			1.19793		1
a-i		3.74494				2.91498		2.19433						a-i	2.5081				1.93927				3.63765			2.48178		3.13968		a-i	2.40283		3.12551		2.52024		2.4251		3.22267		3.6417		a-i			2.63563		1
a-m		1.03526		1.02671		1.02671		1.02671		0.911325				a-m	1.30128				1.26923		1.02778		1.1015			1.32692		1.24893		a-m	1.55876		1.39423		1.3344		1.51709		1.36111		1.02778		a-m			0.96688		1
a-p		1.02462		1.16178		1.16178		1.16178		0.973036				a-p	1.04455				1.08089		1.0211		0.983587			0.936694		1.43025		a-p	0.9449		1.3517		0.900352		0.927315		1.34818		1.03048		a-p			1.00469		1
a-q		1.43786				1.12715		1.12715						a-q	1.35564				1.39579		1.35373		1.47132							a-q					1.29828		1.17113		0.902486				a-q					1
e-i		0.88725				0.58588		1.65227				0.451001		e-i	1.68599				2.08746				0.892518			0.83667		0.83667		e-i	1.20337		1.20337		0.815595		1.21602		1.21602		0.639621		e-i	0.751317		0.984194		1
e-m		3.53259				1.83613		1.83613						e-m	4.01676				2.94227				3.4581			3.12849		3.12849		e-m	3.72626		3.72626		3.10987		3.62011		3.62011		3.58845		e-m			1.96834		1
e-p		1.60661				0.600522		0.600522						e-p	0.948651		0.992167		0.94517				1.5718			0.81027		0.81027		e-p	0.984334		0.984334		0.818973		0.988686		0.988686		1.43864		e-p			0.994778		1
e-q		0.898075				1.12118		1.12118				0.867497		e-q	1.05436		1.05776		1.20385				0.797282							e-q					1.34315		1.04077		1.04077				e-q	0.881087				1
i-m		1.44455				1.17218		0.646887						i-m	0.707198				0.979572				1.37451			1.09922		1.09922		i-m	1.64105		1.64105		1.17996		1.59825		1.59825		1.42802		i-m			1.17607		1
i-p		2.36364				0.734266		1.77902						i-p	1.93007				1.70629				2.35944			0.784615		0.784615		i-p	0.829371		0.829371		0.907692		0.833566		0.833566		2.04476		i-p			1.15664		1
i-q		1.11293				2.19967		1.84124				0.759411		i-q	2.02128				2.53355				1.1293							i-q					1.00818		0.99509		0.99509				i-q	0.608838				1
m-p		1.03708		0.721348		0.721348		0.721348		0.721348				m-p	1.68427				1.32135		1.03483		1.04494			0.848315		0.848315		m-p	1.30562		1.30562		0.819101		1.4191		1.4191		1.03483		m-p			0.948315		1
m-q		1.2				1		1						m-q	1.7774				1.42034		1.09605		1.28475							m-q					1.09718		1.4452		1.4452				m-q					1
p-q		1.69551				1.70216		1.70216						p-q	0.968386		1.16972		1.1198		1.69551		1.69551							p-q					1.12313		1.13311		1.13311				p-q					1
[truncated: 7 more columns]
